# Supplementary material for: Identification of Anoikis‐Related Genes in Gastric Cancer: Bioinformatics and Experimental Validation
Source: Cancer Med. 2025 Apr 22;14(8):e70907. doi: 10.1002/cam4.70907 (PMC12014852; doi:10.1002/cam4.70907)
Supplement: Supplementary file 1 — Appendix S1. [file CAM4-14-e70907-s001.zip]

Archive with 2 entries (2 files):
- Supplement Table 5--genecard333.docx
- Supplement.docx
